# Supplementary material for: A multigene typing system for human adenoviruses reveals a new genotype in a collection of Swedish clinical isolates
Source: PLoS One. 2018 Dec 14;13(12):e0209038. doi: 10.1371/journal.pone.0209038 (PMC6294355; doi:10.1371/journal.pone.0209038)
Supplement: S3 Table — (XLSX) [file pone.0209038.s003.xlsx]

## Sheet: Munka1
S3 Table. Rough typing results of Swedish human adenovirus clinical isolates based on partial amino acid sequences. Strains with complete genome sequences are shown in boldface. The newly approved human adenovirus genotype (HAdV-86) is shown in red.
Strain name	Hexon	Amino acid identity percentage	Penton base	Amino acid identity percentage	DNA polymerase	Amino acid identity percentage	Fiber	Recombinant (R)/ Non recombinant (N)	Identified type	Identified species
UmU001	n.a.	n.a.	n.a.	n.a.	n.a.	n.a.		n.a.	n.a.	n.a.
UmU002	HAdV-1	1	HAdV-1	1	HAdV-1	0.987179		N	HAdV-1	Human mastadenovirus C
UmU003	HAdV-2	1	HAdV-1	1	HAdV-1	1		N	HAdV-2	Human mastadenovirus C
UmU004	HAdV-5	0.972549	HAdV-1	0.993197	HAdV-1	1		N	HAdV-5	Human mastadenovirus C
UmU005	HAdV-1	1	HAdV-1	1	HAdV-1	1		N	HAdV-1	Human mastadenovirus C
UmU006	HAdV-2	1	HAdV-1	1	HAdV-1	1		N	HAdV-2	Human mastadenovirus C
UmU007	HAdV-37	1	HAdV-37	1	HAdV-37	1		N	HAdV-37	Human mastadenovirus D
UmU008	HAdV-37	1	HAdV-37	1	HAdV-37	1		N	HAdV-37	Human mastadenovirus D
UmU010	HAdV-12	0.946188	n.a.	n.a.	HAdV-12	1		N	HAdV-12	Human mastadenovirus A
UmU011	HAdV-1	1	HAdV-1	1	HAdV-1	0.987179		N	HAdV-1	Human mastadenovirus C
UmU012	HAdV-2	1	HAdV-1	0.993243	HAdV-1	1		N	HAdV-2	Human mastadenovirus C
UmU013	HAdV-2	1	HAdV-1	0.993243	HAdV-1	1		N	HAdV-2	Human mastadenovirus C
UmU014	n.a.	n.a.	HAdV-1	0.993243	n.a.	n.a.		n.a.	HAdV-1	Human mastadenovirus C
UmU015	HAdV-2	1	HAdV-1	1	HAdV-1	1		N	HAdV-2	Human mastadenovirus C
UmU016	HAdV-31	1	HAdV-31	1	HAdV-31	0.993548		N	HAdV-31	Human mastadenovirus A
UmU017	HAdV-2	1	HAdV-1	0.993243	HAdV-1	1		N	HAdV-2	Human mastadenovirus C
UmU018	HAdV-25	0.991837	HAdV-9	0.990291	HAdV-13	0.99359		R	HAdV-86	Human mastadenovirus D
UmU019	HAdV-2	1	HAdV-1	0.993243	HAdV-1	1		N	HAdV-2	Human mastadenovirus C
UmU020	HAdV-61	0.995475	HAdV-31	1	HAdV-31	1		R	HAdV-61	Human mastadenovirus A
UmU021	HAdV-12	0.986547	HAdV-12	1	HAdV-12	1		N	HAdV-12	Human mastadenovirus A
UmU022	HAdV-5	0.972549	HAdV-1	0.993243	HAdV-1	0.99359		N	HAdV-5	Human mastadenovirus C
UmU023	HAdV-16	0.991597	HAdV-16	0.992063	HAdV-16	1		R	HAdV-16	Human mastadenovirus B
UmU024	HAdV-1	1	HAdV-1	1	HAdV-1	1		N	HAdV-1	Human mastadenovirus C
UmU025	HAdV-37	1	HAdV-37	1	HAdV-37	1		N	HAdV-37	Human mastadenovirus D
UmU026	HAdV-2	1	HAdV-1	0.993243	HAdV-1	1		N	HAdV-2	Human mastadenovirus C
UmU027	HAdV-1	1	HAdV-1	1	HAdV-1	1		N	HAdV-1	Human mastadenovirus C
UmU028	HAdV-2	1	HAdV-1	1	HAdV-1	1		N	HAdV-2	Human mastadenovirus C
UmU029	n.a.	n.a.	n.a.	n.a.	HAdV-1	1		n.a.	HAdV-1	Human mastadenovirus C
UmU030	HAdV-2	1	HAdV-1	1	HAdV-1	1		N	HAdV-2	Human mastadenovirus C
UmU031	HAdV-4	0.962185	HAdV-4	0.934579	HAdV-4	0.980769		N	HAdV-4	Human mastadenovirus E
UmU032	HAdV-2	0.992509	HAdV-1	0.993197	HAdV-1	1		N	HAdV-2	Human mastadenovirus C
UmU033	HAdV-5	1	HAdV-1	0.993243	HAdV-1	1		N	HAdV-5	Human mastadenovirus C
UmU034	HAdV-1	0.996198	HAdV-1	0.979021	HAdV-1	1		N	HAdV-1	Human mastadenovirus C
UmU035	HAdV-37	1	HAdV-37	1	HAdV-37	1		N	HAdV-37	Human mastadenovirus D
UmU036	HAdV-3	0.995968	HAdV-3	1	HAdV-3	1		N	HAdV-3 or HAdV-68	Human mastadenovirus B
UmU037	HAdV-1	1	HAdV-1	1	HAdV-1	1		N	HAdV-1	Human mastadenovirus C
UmU038	HAdV-5	0.972549	HAdV-1	0.993197	HAdV-1	1		N	HAdV-5	Human mastadenovirus C
UmU039	HAdV-5	0.996078	HAdV-1	0.986395	HAdV-1	1		N	HAdV-5	Human mastadenovirus C
UmU040	HAdV-57	0.996169	HAdV-1	1	HAdV-1	1		R	HAdV-57	Human mastadenovirus C
UmU041	HAdV-5	0.972549	HAdV-1	0.993197	HAdV-1	1		N	HAdV-5	Human mastadenovirus C
UmU042	HAdV-1	1	HAdV-1	0.993378	HAdV-1	1		N	HAdV-1	Human mastadenovirus C
UmU043	HAdV-37	1	HAdV-37	1	HAdV-37	1		N	HAdV-37	Human mastadenovirus D
UmU044	HAdV-64	1	HAdV-22	1	HAdV-37	1		R	HAdV-64	Human mastadenovirus D
UmU045	HAdV-1	0.996255	HAdV-1	0.993378	HAdV-1	1		N	HAdV-1	Human mastadenovirus C
UmU046	HAdV-5	0.972549	HAdV-1	0.986755	HAdV-1	1		N	HAdV-5	Human mastadenovirus C
UmU047	HAdV-12	0.986547	HAdV-12	1	HAdV-12	1		N	HAdV-12	Human mastadenovirus A
UmU048	HAdV-1	0.996255	HAdV-1	0.993378	HAdV-1	1		N	HAdV-1	Human mastadenovirus C
UmU049	HAdV-1	1	HAdV-1	1	HAdV-1	1		N	HAdV-1	Human mastadenovirus C
UmU050	HAdV-1	1	HAdV-1	1	HAdV-1	1		N	HAdV-1	Human mastadenovirus C
UmU051	HAdV-1	1	HAdV-1	1	HAdV-1	1		N	HAdV-1	Human mastadenovirus C
UmU052	HAdV-1	1	HAdV-1	1	HAdV-1	0.99359		N	HAdV-1	Human mastadenovirus C
UmU053	HAdV-66	1	HAdV-7	1	HAdV-16	1	HAdV-7	N	HAdV-7	Human mastadenovirus B
UmU054	HAdV-2	0.984906	HAdV-1	0.952381	HAdV-1	1		N	HAdV-2	Human mastadenovirus C
UmU055	HAdV-4	1	HAdV-4	1	HAdV-4	0.99359		N	HAdV-4	Human mastadenovirus E
UmU056	n.a.	n.a.	HAdV-1	0.993197	HAdV-1	1		N	HAdV-1	Human mastadenovirus C
UmU057	HAdV-2	1	HAdV-1	1	HAdV-1	1		N	HAdV-2	Human mastadenovirus C
UmU058	HAdV-2	1	HAdV-1	0.993243	HAdV-1	1		N	HAdV-2	Human mastadenovirus C
UmU059	HAdV-64	1	n.a.	n.a.	n.a.	n.a.		n.a.	HAdV-64 or HAdV-19	Human mastadenovirus D
UmU060	HAdV-2	0.996255	HAdV-1	0.993197	HAdV-1	1		N	HAdV-2	Human mastadenovirus C
UmU061	HAdV-66	1	HAdV-7	1	HAdV-16	1	HAdV-7	N	HAdV-7	Human mastadenovirus B
UmU062	HAdV-66	1	HAdV-7	1	HAdV-16	1		N	HAdV-7 or HAdV-66	Human mastadenovirus B
UmU063	HAdV-2	1	HAdV-1	1	HAdV-1	1		N	HAdV-2	Human mastadenovirus C
UmU064	HAdV-3	0.995968	HAdV-3	1	HAdV-3	1		N	HAdV-3 or HAdV-68	Human mastadenovirus B
UmU065	HAdV-3	0.995968	HAdV-3	1	HAdV-3	1		N	HAdV-3 or HAdV-68	Human mastadenovirus B
UmU066	HAdV-1	1	HAdV-1	1	HAdV-1	1		N	HAdV-1	Human mastadenovirus C
UmU067	HAdV-1	1	HAdV-1	1	HAdV-1	1		N	HAdV-1	Human mastadenovirus C
UmU068	HAdV-1	1	HAdV-1	1	HAdV-1	1		N	HAdV-1	Human mastadenovirus C
UmU069	HAdV-3	0.995968	HAdV-3	1	HAdV-3	1		N	HAdV-3 or HAdV-68	Human mastadenovirus B
UmU070	HAdV-3	0.983871	HAdV-7	0.982143	HAdV-16	0.987179		N	HAdV-3 or HAdV-68	Human mastadenovirus B
UmU071	HAdV-2	1	HAdV-1	1	HAdV-1	1		N	HAdV-2	Human mastadenovirus C
UmU072	HAdV-2	1	HAdV-1	1	HAdV-1	1		N	HAdV-2	Human mastadenovirus C
UmU073	HAdV-66	1	n.a.	n.a.	n.a.	n.a.		n.a.	HAdV-7 or HAdV-66	Human mastadenovirus B
UmU074	HAdV-2	1	HAdV-1	1	HAdV-1	1		N	HAdV-2	Human mastadenovirus C
UmU075	HAdV-3	0.995968	HAdV-3	1	HAdV-3	1		N	HAdV-3 or HAdV-68	Human mastadenovirus B
UmU076	HAdV-3	0.995968	HAdV-3	1	HAdV-3	1		N	HAdV-3 or HAdV-68	Human mastadenovirus B
UmU077	HAdV-1	1	HAdV-1	1	HAdV-1	1		N	HAdV-1	Human mastadenovirus C
UmU078	HAdV-37	1	HAdV-37	1	HAdV-37	1		N	HAdV-37	Human mastadenovirus D
UmU079	HAdV-2	1	HAdV-1	1	HAdV-1	1		N	HAdV-2	Human mastadenovirus C
UmU080	HAdV-1	1	HAdV-1	1	HAdV-1	1		N	HAdV-1	Human mastadenovirus C
UmU081	HAdV-2	1	HAdV-1	1	HAdV-1	1		N	HAdV-2	Human mastadenovirus C
UmU082	HAdV-66	1	HAdV-7	1	HAdV-16	1	HAdV-7	N	HAdV-7	Human mastadenovirus B
UmU083	HAdV-66	1	HAdV-7	1	HAdV-16	1		N	HAdV-7 or HAdV-66	Human mastadenovirus B
UmU084	HAdV-1	0.996255	HAdV-1	1	HAdV-1	1		N	HAdV-1	Human mastadenovirus C
UmU085	n.a.	n.a.	HAdV-31	1	HAdV-31	0.993548		N	HAdV-31	Human mastadenovirus A
UmU086	HAdV-1	1	HAdV-1	0.993378	HAdV-1	1		N	HAdV-1	Human mastadenovirus C
UmU087	HAdV-2	1	HAdV-1	1	HAdV-1	1		N	HAdV-2	Human mastadenovirus C
UmU088	HAdV-2	1	HAdV-1	0.993243	HAdV-1	1		N	HAdV-2	Human mastadenovirus C
UmU089	HAdV-5	0.996078	HAdV-1	0.986395	HAdV-1	1		N	HAdV-5	Human mastadenovirus C
UmU090	n.a.	n.a.	n.a.	n.a.	n.a.	n.a.		n.a.	n.a.	n.a.
UmU091	HAdV-1	1	HAdV-1	1	HAdV-1	1		N	HAdV-1	Human mastadenovirus C
UmU092	HAdV-5	0.972549	HAdV-1	0.993197	HAdV-1	1		N	HAdV-5	Human mastadenovirus C
UmU093	HAdV-3	0.995968	HAdV-3	1	HAdV-3	1		N	HAdV-3 or HAdV-68	Human mastadenovirus B
UmU094	HAdV-3	0.987903	HAdV-7	1	HAdV-16	1		N	HAdV-3 or HAdV-68	Human mastadenovirus B
UmU095	n.a.	n.a.	n.a.	n.a.	n.a.	n.a.		n.a.	n.a.	n.a.
UmU096	HAdV-4	1	n.a.	n.a.	HAdV-4	1		N	HAdV-4	Human mastadenovirus E
UmU096B	HAdV-4	1	n.a.	n.a.	HAdV-4	1		N	HAdV-4	Human mastadenovirus E
UmU097	HAdV-3	0.995968	n.a.	n.a.	HAdV-3	1		N	HAdV-3 or HAdV-68	Human mastadenovirus B
UmU098	n.a.	n.a.	HAdV-1	0.993197	n.a.	n.a.		n.a.	HAdV-1	Human mastadenovirus C
UmU099	HAdV-5	0.996078	HAdV-1	0.993197	HAdV-1	1		N	HAdV-5	Human mastadenovirus C
UmU100	HAdV-5	0.996078	HAdV-1	0.993197	HAdV-1	1		N	HAdV-5	Human mastadenovirus C
UmU101	HAdV-1	1	HAdV-1	1	HAdV-1	0.99359		N	HAdV-1	Human mastadenovirus C
UmU102	HAdV-41	0.947826	HAdV-41	1	HAdV-41	1		N	HAdV-41	Human mastadenovirus F
UmU103	HAdV-3	0.995968	HAdV-3	1	n.a.	n.a.		N	HAdV-3 or HAdV-68	Human mastadenovirus B
UmU104	HAdV-3	0.983871	HAdV-7	1	HAdV-16	0.99359		N	HAdV-3 or HAdV-68	Human mastadenovirus B
UmU105	HAdV-1	1	HAdV-1	0.993378	HAdV-1	1		N	HAdV-1	Human mastadenovirus C
UmU106	HAdV-5	0.996078	HAdV-1	0.986395	n.a.	n.a.		N	HAdV-5	Human mastadenovirus C
UmU107	HAdV-1	0.996255	HAdV-1	0.986755	HAdV-1	0.99359		N	HAdV-1	Human mastadenovirus C
UmU108	HAdV-12	0.946188	n.a.	n.a.	HAdV-12	1		N	HAdV-12	Human mastadenovirus A
UmU109	HAdV-2	1	HAdV-1	1	HAdV-1	1		N	HAdV-2	Human mastadenovirus C
UmU110	HAdV-5	0.972549	HAdV-1	0.993243	HAdV-1	1		N	HAdV-5	Human mastadenovirus C
UmU111	HAdV-2	1	HAdV-1	1	HAdV-1	1		N	HAdV-2	Human mastadenovirus C
UmU112	HAdV-1	1	HAdV-1	1	HAdV-1	1		N	HAdV-1	Human mastadenovirus C
UmU113	HAdV-2	1	HAdV-1	1	HAdV-1	1		N	HAdV-2	Human mastadenovirus C
UmU114	HAdV-60	1	n.a.	n.a.	n.a.	n.a.		R	HAdV-20 or HAdV-60	Human mastadenovirus D
UmU115	HAdV-2	0.984906	HAdV-1	0.945578	HAdV-1	1		N	HAdV-2	Human mastadenovirus C
UmU116	HAdV-1	1	HAdV-1	1	HAdV-1	1		N	HAdV-1	Human mastadenovirus C
UmU117	HAdV-1	1	HAdV-1	0.993378	HAdV-1	1		N	HAdV-1	Human mastadenovirus C
UmU118	HAdV-2	1	HAdV-1	1	HAdV-1	1		N	HAdV-2	Human mastadenovirus C
UmU119	HAdV-1	1	HAdV-1	1	HAdV-1	1		N	HAdV-1	Human mastadenovirus C
UmU120	HAdV-2	1	HAdV-1	1	HAdV-1	1		N	HAdV-2	Human mastadenovirus C
UmU121	HAdV-2	1	HAdV-1	1	HAdV-1	1		N	HAdV-2	Human mastadenovirus C
UmU122	HAdV-2	0.996255	n.a.	n.a.	HAdV-1	1		N	HAdV-2	Human mastadenovirus C
UmU123	HAdV-66	1	n.a.	n.a.	HAdV-16	1		N	HAdV-7 or HAdV-66	Human mastadenovirus B
UmU124	HAdV-2	1	HAdV-1	1	HAdV-1	1		N	HAdV-2	Human mastadenovirus C
UmU125	HAdV-3	0.995968	n.a.	n.a.	HAdV-3	1		N	HAdV-3 or HAdV-68	Human mastadenovirus B
UmU126	HAdV-3	0.995968	n.a.	n.a.	HAdV-3	1		N	HAdV-3 or HAdV-68	Human mastadenovirus B
UmU127	HAdV-2	1	HAdV-1	1	HAdV-1	1		N	HAdV-2	Human mastadenovirus C
UmU128	HAdV-41	0.947826	n.a.	n.a.	HAdV-41	1		N	HAdV-41	Human mastadenovirus F
UmU129	n.a.	n.a.	n.a.	n.a.	n.a.	n.a.		n.a.	n.a.	n.a.
UmU130	HAdV-41	0.978355	n.a.	n.a.	HAdV-41	1		N	HAdV-41	Human mastadenovirus F
UmU131	HAdV-1	1	HAdV-1	0.993378	HAdV-1	1		N	HAdV-1	Human mastadenovirus C
UmU132	HAdV-3	0.983871	n.a.	n.a.	HAdV-16	1		N	HAdV-3 or HAdV-68	Human mastadenovirus B
UmU133	HAdV-3	0.983871	HAdV-7	1	HAdV-16	1		N	HAdV-3 or HAdV-68	Human mastadenovirus B
UmU134	HAdV-2	1	n.a.	n.a.	HAdV-1	0.99359		N	HAdV-2	Human mastadenovirus C
UmU135	HAdV-5	0.972549	HAdV-1	0.993197	HAdV-1	1		N	HAdV-5	Human mastadenovirus C
UmU136	HAdV-2	1	HAdV-1	1	HAdV-1	1		N	HAdV-2	Human mastadenovirus C
UmU137	n.a.	n.a.	n.a.	n.a.	n.a.	n.a.		n.a.	n.a.	n.a.
UmU138	HAdV-2	1	n.a.	n.a.	HAdV-1	0.99359		N	HAdV-2	Human mastadenovirus C
UmU139	HAdV-2	1	HAdV-1	1	HAdV-1	0.99359		N	HAdV-2	Human mastadenovirus C
UmU140	HAdV-5	0.972549	n.a.	n.a.	n.a.	n.a.		n.a.	HAdV-5	Human mastadenovirus C
UmU141	HAdV-5	0.972549	HAdV-1	0.993197	HAdV-1	1		N	HAdV-5	Human mastadenovirus C
UmU142	HAdV-1	1	HAdV-1	1	n.a.	n.a.		N	HAdV-1	Human mastadenovirus C
UmU143	HAdV-1	1	HAdV-1	1	HAdV-1	0.99359		N	HAdV-1	Human mastadenovirus C
UmU144	HAdV-2	1	n.a.	n.a.	n.a.	n.a.		n.a.	HAdV-2	Human mastadenovirus C
UmU145	HAdV-2	1	HAdV-1	0.993243	HAdV-1	1		N	HAdV-2	Human mastadenovirus C
UmU146	HAdV-1	1	n.a.	n.a.	HAdV-1	1		N	HAdV-1	Human mastadenovirus C
UmU147	HAdV-1	1	n.a.	n.a.	HAdV-1	1		N	HAdV-1	Human mastadenovirus C
UmU148	HAdV-1	1	HAdV-1	1	HAdV-1	1		N	HAdV-1	Human mastadenovirus C
UmU149	HAdV-5	0.972549	HAdV-1	0.993197	HAdV-1	1		N	HAdV-5	Human mastadenovirus C
UmU150	HAdV-5	0.972549	n.a.	n.a.	HAdV-1	1		N	HAdV-5	Human mastadenovirus C
UmU151	HAdV-5	0.972549	n.a.	n.a.	n.a.	n.a.		n.a.	HAdV-5	Human mastadenovirus C
UmU152	HAdV-3	0.983871	n.a.	n.a.	HAdV-16	0.99359		N	HAdV-3 or HAdV-68	Human mastadenovirus B
UmU153	n.a.	n.a.	n.a.	n.a.	HAdV-1	1		n.a.	HAdV-1	Human mastadenovirus C
UmU154	n.a.	n.a.	n.a.	n.a.	n.a.	n.a.		n.a.	n.a.	n.a.
UmU155	HAdV-3	0.983871	HAdV-7	1	HAdV-16	1		N	HAdV-3 or HAdV-68	Human mastadenovirus B
UmU156	HAdV-3	0.983871	n.a.	n.a.	n.a.	n.a.		n.a.	HAdV-3 or HAdV-68	Human mastadenovirus B
UmU157	HAdV-37	1	HAdV-37	1	HAdV-37	1		N	HAdV-37	Human mastadenovirus D
UmU158	HAdV-37	1	HAdV-37	1	HAdV-37	1		N	HAdV-37	Human mastadenovirus D
UmU159	HAdV-37	1	n.a.	n.a.	HAdV-37	1		N	HAdV-37	Human mastadenovirus D
UmU160	HAdV-5	0.972549	HAdV-1	0.993197	HAdV-1	1		N	HAdV-5	Human mastadenovirus C
UmU161	HAdV-5	0.996078	HAdV-1	0.986755	HAdV-1	1		N	HAdV-5	Human mastadenovirus C
UmU162	n.a.	n.a.	n.a.	n.a.	n.a.	n.a.		n.a.	n.a.	n.a.
UmU163	n.a.	n.a.	n.a.	n.a.	n.a.	n.a.		n.a.	n.a.	n.a.
UmU164	HAdV-5	0.996078	n.a.	n.a.	HAdV-1	1		N	HAdV-5	Human mastadenovirus C
UmU165	HAdV-1	1	HAdV-1	1	HAdV-1	1		N	HAdV-1	Human mastadenovirus C
UmU166	HAdV-3	0.983871	HAdV-7	1	HAdV-16	1		N	HAdV-3 or HAdV-68	Human mastadenovirus B
UmU167	HAdV-3	0.983871	HAdV-7	1	HAdV-16	1		N	HAdV-3 or HAdV-68	Human mastadenovirus B
UmU168	HAdV-3	0.983871	n.a.	n.a.	HAdV-16	0.99359		N	HAdV-3 or HAdV-68	Human mastadenovirus B
UmU169	HAdV-2	1	HAdV-1	1	HAdV-1	1		N	HAdV-2	Human mastadenovirus C
UmU170	HAdV-2	1	HAdV-1	1	HAdV-1	1		N	HAdV-2	Human mastadenovirus C
UmU171	HAdV-2	1	n.a.	n.a.	n.a.	n.a.		n.a.	HAdV-2	Human mastadenovirus C
UmU172	HAdV-2	1	HAdV-1	1	HAdV-1	1		N	HAdV-2	Human mastadenovirus C
UmU173	HAdV-5	0.972549	n.a.	n.a.	n.a.	n.a.		n.a.	HAdV-5	Human mastadenovirus C
UmU174	HAdV-2	1	HAdV-1	1	HAdV-1	1		N	HAdV-2	Human mastadenovirus C
UmU175	HAdV-2	1	HAdV-1	1	HAdV-1	1		N	HAdV-2	Human mastadenovirus C
UmU176	HAdV-2	1	HAdV-1	1	HAdV-1	1		N	HAdV-2	Human mastadenovirus C
UmU177	HAdV-2	1	n.a.	n.a.	HAdV-1	0.99359		N	HAdV-2	Human mastadenovirus C
UmU178	HAdV-2	1	HAdV-1	1	HAdV-2	1		N	HAdV-2	Human mastadenovirus C
UmU179	HAdV-2	1	HAdV-1	1	HAdV-2	1		N	HAdV-2	Human mastadenovirus C
UmU180	HAdV-2	1	HAdV-1	1	HAdV-2	1		N	HAdV-2	Human mastadenovirus C
UmU181	HAdV-2	1	HAdV-1	1	HAdV-2	1		N	HAdV-2	Human mastadenovirus C
UmU182	HAdV-2	1	HAdV-1	1	HAdV-2	1		N	HAdV-2	Human mastadenovirus C
UmU183	HAdV-2	1	HAdV-1	1	HAdV-2	1		N	HAdV-2	Human mastadenovirus C
UmU184	n.a.	n.a.	HAdV-1	1	HAdV-2	1		N	HAdV-1	Human mastadenovirus C
UmU185	n.a.	n.a.	HAdV-1	1	HAdV-2	1		N	HAdV-1	Human mastadenovirus C
UmU186	HAdV-64	0.996016	HAdV-22	1	HAdV-37	1		R	HAdV-64	Human mastadenovirus D
UmU187	HAdV-8	1	n.a.	n.a.	HAdV-54	0.99359		N	HAdV-8	Human mastadenovirus D
UmU188	HAdV-5	0.972549	HAdV-1	0.993197	n.a.	n.a.		N	HAdV-5	Human mastadenovirus C
UmU189	HAdV-1	1	HAdV-1	1	HAdV-1	1		N	HAdV-1	Human mastadenovirus C
UmU190	HAdV-1	1	HAdV-1	0.993378	HAdV-1	0.987179		N	HAdV-1	Human mastadenovirus C
UmU191	HAdV-2	1	HAdV-1	1	HAdV-1	1		N	HAdV-2	Human mastadenovirus C
UmU192	HAdV-5	0.972549	n.a.	n.a.	HAdV-1	1		N	HAdV-5	Human mastadenovirus C
UmU193	HAdV-5	0.972549	n.a.	n.a.	HAdV-1	1		N	HAdV-5	Human mastadenovirus C
UmU194	HAdV-1	1	HAdV-1	1	HAdV-1	1		N	HAdV-1	Human mastadenovirus C
UmU195	HAdV-1	1	HAdV-1	1	HAdV-1	1		N	HAdV-1	Human mastadenovirus C
UmU196	HAdV-1	1	HAdV-1	1	HAdV-1	1		N	HAdV-1	Human mastadenovirus C
UmU197	HAdV-1	1	n.a.	n.a.	HAdV-1	0.99359		N	HAdV-1	Human mastadenovirus C
UmU198	HAdV-2	1	HAdV-1	1	HAdV-2	1		N	HAdV-2	Human mastadenovirus C
UmU199	HAdV-2	1	HAdV-1	0.993243	HAdV-1	1		N	HAdV-2	Human mastadenovirus C
UmU200	HAdV-2	1	HAdV-1	0.993243	HAdV-1	1		N	HAdV-2	Human mastadenovirus C
UmU201	HAdV-2	1	n.a.	n.a.	HAdV-1	1		N	HAdV-2	Human mastadenovirus C
UmU202	HAdV-2	1	HAdV-1	0.993243	HAdV-1	1		N	HAdV-2	Human mastadenovirus C
UmU203	HAdV-2	1	n.a.	n.a.	HAdV-1	1		N	HAdV-2	Human mastadenovirus C
UmU204	HAdV-2	1	HAdV-1	0.993378	HAdV-1	1		N	HAdV-2	Human mastadenovirus C
UmU205	HAdV-2	0.996255	HAdV-1	1	HAdV-1	0.99359		N	HAdV-2	Human mastadenovirus C
UmU206	HAdV-2	0.996255	HAdV-1	1	HAdV-1	0.99359		N	HAdV-2	Human mastadenovirus C
UmU207	HAdV-2	1	HAdV-1	1	HAdV-1	1		N	HAdV-2	Human mastadenovirus C
UmU208	HAdV-2	1	HAdV-1	1	HAdV-1	1		N	HAdV-2	Human mastadenovirus C
UmU209	HAdV-3	0.983871	HAdV-7	1	HAdV-16	1		N	HAdV-3 or HAdV-68	Human mastadenovirus B
UmU210	HAdV-1	1	HAdV-1	1	HAdV-1	1		N	HAdV-1	Human mastadenovirus C
UmU211	HAdV-1	1	HAdV-1	1	HAdV-1	1		N	HAdV-1	Human mastadenovirus C
UmU212	HAdV-1	1	HAdV-1	1	HAdV-1	1		N	HAdV-1	Human mastadenovirus C
UmU213	HAdV-1	1	HAdV-1	1	HAdV-1	1		N	HAdV-1	Human mastadenovirus C
UmU214	HAdV-2	1	HAdV-1	1	HAdV-1	0.99359		N	HAdV-2	Human mastadenovirus C
UmU215	HAdV-2	1	HAdV-1	1	HAdV-1	0.99359		N	HAdV-2	Human mastadenovirus C
UmU216	HAdV-2	1	HAdV-1	1	HAdV-1	1		N	HAdV-2	Human mastadenovirus C
UmU217	HAdV-2	1	HAdV-1	1	HAdV-1	1		N	HAdV-2	Human mastadenovirus C
UmU218	HAdV-64	1	HAdV-22	1	HAdV-37	1		R	HAdV-64	Human mastadenovirus D
UmU219	HAdV-3	0.987903	HAdV-7	1	HAdV-16	0.987179	HAdV-3	N	HAdV-3	Human mastadenovirus B
UmU220	HAdV-2	0.992509	HAdV-1	0.993197	HAdV-1	0.987179		N	HAdV-2	Human mastadenovirus C
UmU221	HAdV-2	0.992509	HAdV-1	0.993197	HAdV-1	0.987179		N	HAdV-2	Human mastadenovirus C
UmU222	HAdV-2	0.992509	n.a.	n.a.	HAdV-1	0.987179		N	HAdV-2	Human mastadenovirus C
UmU223	HAdV-2	0.992424	HAdV-1	0.993197	HAdV-1	0.987179		N	HAdV-2	Human mastadenovirus C
UmU224	HAdV-2	1	HAdV-1	1	HAdV-1	0.99359		N	HAdV-2	Human mastadenovirus C
UmU225	HAdV-4	0.962185	HAdV-4	0.934579	HAdV-4	0.980769		N	HAdV-4	Human mastadenovirus E
UmU226	HAdV-3	0.987903	HAdV-7	1	HAdV-16	1		N	HAdV-3 or HAdV-68	Human mastadenovirus B
UmU227	HAdV-41	0.947826	HAdV-41	1	HAdV-41	1		N	HAdV-41	Human mastadenovirus F
UmU228	HAdV-41	0.947826	n.a.	n.a.	HAdV-41	1		N	HAdV-41	Human mastadenovirus F
UmU229	HAdV-2	1	HAdV-1	1	HAdV-1	1		N	HAdV-2	Human mastadenovirus C
UmU230	HAdV-2	1	n.a.	n.a.	HAdV-1	1		N	HAdV-2	Human mastadenovirus C
UmU231	HAdV-41	0.947826	HAdV-41	1	HAdV-41	1		N	HAdV-41	Human mastadenovirus F
UmU232	n.a.	n.a.	n.a.	n.a.	HAdV-31	0.993548		n.a.	HAdV-31	Human mastadenovirus A
UmU233	n.a.	n.a.	HAdV-31	1	HAdV-31	0.993548		N	HAdV-31	Human mastadenovirus A
UmU234	HAdV-3	0.987903	HAdV-7	1	HAdV-16	0.987179	HAdV-3	N	HAdV-3	Human mastadenovirus B
UmU235	HAdV-3	0.987903	HAdV-7	1	HAdV-16	0.987179		N	HAdV-3 or HAdV-68	Human mastadenovirus B
UmU236	HAdV-3	0.987903	HAdV-7	1	HAdV-16	0.987179		N	HAdV-3 or HAdV-68	Human mastadenovirus B
UmU237	n.a.	n.a.	n.a.	n.a.	n.a.	n.a.		n.a.	n.a.	n.a.
UmU238	HAdV-1	1	HAdV-1	0.993378	HAdV-1	1		N	HAdV-1	Human mastadenovirus C
UmU239	HAdV-1	1	HAdV-1	0.993378	HAdV-1	1		N	HAdV-1	Human mastadenovirus C
UmU240	n.a.	n.a.	n.a.	n.a.	n.a.	n.a.		n.a.	n.a.	n.a.
UmU241	HAdV-1	1	HAdV-1	0.993378	HAdV-1	1		N	HAdV-1	Human mastadenovirus C
UmU242	n.a.	n.a.	n.a.	n.a.	n.a.	n.a.		n.a.	n.a.	n.a.
UmU243	HAdV-1	1	HAdV-1	0.980132	HAdV-1	1		N	HAdV-1	Human mastadenovirus C
UmU244	HAdV-1	1	HAdV-1	0.993378	HAdV-1	1		N	HAdV-1	Human mastadenovirus C
UmU245	HAdV-2	1	HAdV-1	0.993243	HAdV-1	1		N	HAdV-2	Human mastadenovirus C
UmU246	HAdV-2	1	HAdV-1	1	HAdV-1	1		N	HAdV-2	Human mastadenovirus C
UmU247	HAdV-2	1	n.a.	n.a.	HAdV-1	1		N	HAdV-2	Human mastadenovirus C
UmU248	HAdV-2	1	HAdV-1	0.993243	HAdV-1	1		N	HAdV-2	Human mastadenovirus C
UmU249	HAdV-1	1	n.a.	n.a.	HAdV-1	1		N	HAdV-1	Human mastadenovirus C
UmU250	HAdV-1	1	HAdV-1	1	HAdV-1	1		N	HAdV-1	Human mastadenovirus C
UmU251	HAdV-1	1	HAdV-1	1	HAdV-1	1		N	HAdV-1	Human mastadenovirus C
UmU252	HAdV-1	1	HAdV-1	1	HAdV-1	1		N	HAdV-1	Human mastadenovirus C
UmU253	HAdV-41	0.947826	HAdV-41	1	HAdV-41	1		N	HAdV-41	Human mastadenovirus F
UmU254	HAdV-2	1	HAdV-1	1	HAdV-1	1		N	HAdV-2	Human mastadenovirus C
UmU255	HAdV-2	1	HAdV-1	1	HAdV-1	1		N	HAdV-2	Human mastadenovirus C
UmU256	HAdV-2	1	HAdV-1	1	HAdV-1	1		N	HAdV-2	Human mastadenovirus C
UmU257	HAdV-2	1	HAdV-1	1	HAdV-1	1		N	HAdV-2	Human mastadenovirus C
UmU258	HAdV-2	1	n.a.	n.a.	HAdV-1	1		N	HAdV-2	Human mastadenovirus C
UmU259	HAdV-2	1	n.a.	n.a.	n.a.	n.a.		n.a.	HAdV-2	Human mastadenovirus C
UmU260	HAdV-2	1	HAdV-1	1	HAdV-1	1		N	HAdV-2	Human mastadenovirus C
UmU261	HAdV-3	0.987903	n.a.	n.a.	n.a.	n.a.		n.a.	HAdV-3 or HAdV-68	Human mastadenovirus B
UmU262	HAdV-3	0.987903	HAdV-7	1	HAdV-16	1	HAdV-3	N	HAdV-3	Human mastadenovirus B
UmU263	HAdV-1	1	n.a.	n.a.	HAdV-1	1		N	HAdV-1	Human mastadenovirus C
UmU264	HAdV-2	1	HAdV-1	1	HAdV-1	0.99359		N	HAdV-2	Human mastadenovirus C
UmU265	HAdV-2	1	n.a.	n.a.	HAdV-1	0.987179		N	HAdV-2	Human mastadenovirus C
UmU266	HAdV-2	1	HAdV-1	1	HAdV-1	1		N	HAdV-2	Human mastadenovirus C
UmU267	HAdV-2	1	HAdV-1	1	HAdV-1	1		N	HAdV-2	Human mastadenovirus C
UmU268	HAdV-2	1	n.a.	n.a.	HAdV-1	1		N	HAdV-2	Human mastadenovirus C
UmU269	HAdV-2	1	HAdV-1	1	HAdV-1	1		N	HAdV-2	Human mastadenovirus C
UmU270	HAdV-2	1	n.a.	n.a.	n.a.	n.a.		n.a.	HAdV-2	Human mastadenovirus C
UmU271	HAdV-3	0.987903	HAdV-7	1	HAdV-16	0.987179	HAdV-3	N	HAdV-3	Human mastadenovirus B
UmU272	HAdV-3	0.987903	HAdV-7	1	HAdV-16	0.987179		N	HAdV-3 or HAdV-68	Human mastadenovirus B
UmU273	HAdV-2	0.996255	HAdV-1	1	HAdV-1	0.99359		N	HAdV-2	Human mastadenovirus C
UmU274	HAdV-2	0.996255	HAdV-1	0.993197	HAdV-1	1		N	HAdV-2	Human mastadenovirus C
UmU275	HAdV-2	1	HAdV-1	1	HAdV-1	1		N	HAdV-2	Human mastadenovirus C
UmU276	HAdV-2	0.996255	HAdV-1	1	n.a.	n.a.		N	HAdV-2	Human mastadenovirus C
UmU277	HAdV-1	1	n.a.	n.a.	n.a.	n.a.		n.a.	HAdV-1	Human mastadenovirus C
UmU278	HAdV-1	1	HAdV-1	1	HAdV-1	1		N	HAdV-1	Human mastadenovirus C
UmU279	HAdV-1	1	n.a.	n.a.	HAdV-1	1		N	HAdV-1	Human mastadenovirus C
UmU280	HAdV-1	1	n.a.	n.a.	n.a.	n.a.		n.a.	HAdV-1	Human mastadenovirus C
UmU281	HAdV-2	1	n.a.	n.a.	HAdV-1	1		N	HAdV-2	Human mastadenovirus C
Abbreviations: HAdV: human adenovirus; n.a.: not available
